# Supplementary material for: Population Pharmacokinetics and Exposure–Response Analysis of Oral Pixavir Marboxil in Adults and Adolescents with Influenza
Source: Pharmaceutics. 2026 Apr 30;18(5):550. doi: 10.3390/pharmaceutics18050550 (PMC13210205; doi:10.3390/pharmaceutics18050550)
Supplement: Supplementary file 1 [file pharmaceutics-18-00550-s001.zip]

Archive with 10 entries (10 files):
- Figure S1-PK profiles.pdf
- Figure S2_pvcvpc_est exponent.pdf
- Figure S3_pvcvpc_std exponent.pdf
- Figure S4-WT.pdf
- Figure S5-food.pdf
- Figure S6-age.pdf
- Figure S7-wt.pdf
- Figure S8-flu score bs.pdf
- Label-20260202.pdf
- Supplementary_table1.pdf
